# Supplementary material for: A modular platform for bioluminescent RNA tracking
Source: Nat Commun. 2024 Nov 18;15:9992. doi: 10.1038/s41467-024-54263-5 (PMC11574019; doi:10.1038/s41467-024-54263-5)
Supplement: Supplementary file 3 — Supplementary Data 1 [file 41467_2024_54263_MOESM3_ESM.xlsx]

## Sheet: M-X-P constructs
Hairpin	Hairpin Length (BP)
Rigid Hairpin	102	AL4082	AL4083
Flexible Hairpin	83	AL4058	AL4059
Control: MS2-0-PP7 Hairpin	64	AL4067	AL4068
Control: MS2 Hairpin	43	AL4070	AL4076
Control: PP7 Hairpin	39	AL4070	AL4077
MS2-9-PP7-Ni Hairpin	93	AL4111	AL4112	AL4113
MS2-13-PP7-Ni Hairpin	96	AL4111	AL4114	AL4115
MS2-21-PP7-Ni Hairpin	105	AL4111	AL4116	AL4117
MS2-7-PP7-Ni Hairpin	91	AL4111	AL4140	AL4141
MS2-11-PP7-Ni Hairpin	95	AL4111	AL4142	AL4143
PP7-9-MS2-Ni Hairpin	93	AL4144	AL4145	AL4146
MS2-5-PP7-Ni Hairpin	89	AL4111	AL4175	AL4176
MS2-3-PP7-Ni Hairpin	87	AL4111	AL4177	AL4178
MS2(7)-7-PP7-Ni Hairpin	93	AL4179	AL4180
MS2(8)-7-PP7-Ni Hairpin	95	AL4181	AL4180
MS2-A-0-PP7-Ni Hairpin	85	AL4186	AL4187
MS2-0-PP7-Ni Hairpin	84	AL4188	AL4187
MS2(7)-3-PP7-Ni Hairpin	89	AL4237	AL4239
MS2(8)-3-PP7-Ni Hairpin	91	AL4238	AL4239
MS2-3-PP7(9)-Ni Hairpin	89	AL4240	AL4241
MS2-3-PP7(10)-Ni Hairpin	91	AL4240	AL4242
MS2-3-PP7(7)-Ni Hairpin	85	AL4243	AL4244
MS2-3-PP7(6)-Ni Hairpin	83	AL4243	AL4245
MS2-3-PP7Mut-Ni Hairpin	86	AL4111	AL4265	AL4266

## Sheet: M-X-P oligo sequences
Oligo ID#	Sequence
AL4058	gtaatacgactcactataGGCACGAGCATCAGCCGTGCCTCCAGGTCGAA
AL4059	CGAGCGACGCCATATCGTCTGCTCGTTTGAAGATTCGACCTGGAGGCACG
AL4067	gtaatacgactcactataGGCACGAGCATCAGCCGTGCCCGAGC
AL4068	CGAGCGACGCCATATCGTCTGCTCGGGCACGGCTG
AL4070	gtaatacgactcactataGG
AL4076	CGAGCGACGCCATATCGTCTGCTCCTATAGTGAGTCGTATTAC
AL4077	GGCACGGCTGATGCTCGTGCCTATAGTGAGTCGTATTAC
AL4082	gtaatacgactcactataGCCTGGCACGAGCATCAGCCGTGCCTCCAGCAAACGAGCAG
AL4083	GCCTTCCAGCAAATGCTTAACAGCACGAGCGACGCCATATCGTCTGCTCGTTTGCTGGA
AL4111	gtaatacgactcactataGGGAGACGAGCATCAGCCGTC
AL4112	GAGCATCAGCCGTCCGAGAGAGCAGACGATATGGCGTCGC
AL4113	GGGACGAGGGCGTTTTTTCAATTGCCGAGCGACGCCATAT
AL4114	GAGACGAGCATCAGCCGTCCTGAGCGGCAATTGAAAAAACGCCG
AL4115	GGGACTGAGCGAGCGACGCCATATCGTCTGCTCGGCGTTTTTTC
AL4116	GACGAGCATCAGCCGTCTCGACGAGCAAGAGCAGACGATATGGCGTC
AL4117	GGGATCGACGAGCAGGCGTTTTTTCAATTGCCGAGCGACGCCATATC
AL4140	GAGCATCAGCCGTCCGGAGAGCAGACGATATGGCGTCGC
AL4141	GGGACGGGGCGTTTTTTCAATTGCCGAGCGACGCCATAT
AL4142	GAGCATCAGCCGTCCGACGAGAGCAGACGATATGGCGTCGC
AL4143	GGGACGACGGGCGTTTTTTCAATTGCCGAGCGACGCCATAT
AL4175	GAGCATCAGCCGTCGGAGAGCAGACGATATGGCGTCGC
AL4176	GGGAGGGGCGTTTTTTCAATTGCCGAGCGACGCCATAT
AL4177	GAGCATCAGCCGTCGAGAGCAGACGATATGGCGTCGC
AL4178	GGGAGGGCGTTTTTTCAATTGCCGAGCGACGCCATAT
AL4179	gtaatacgactcactataGGGACGACGAGCATCAGCCGTCGCGGAGAGCAGACGATAT
AL4180	GGGACGGGGCGTTTTTTCAATTGCCGAGCGACGCCATATCGTCTGCTCTCCGCG
AL4181	gtaatacgactcactataGGGACGACTGAGCATCAGCCAGTCGCGGAGAGCAGACGATAT
AL4186	gtaatacgactcactataGGGACGCGAGCATCAGCCGCGAGAGCAGACGATATGG
AL4187	GGGAGCGGTTTTTTCAATTCGCGAGCGACGCCATATCGTCTGCTC
AL4188	gtaatacgactcactataGGGACACGAGCATCAGCCGTGGAGCAGACGATATGG
AL4237	gtaatacgactcactataGGGACGACGAGCATCAGCCGTCGGAGAGCAGACGATATGGC
AL4238	gtaatacgactcactataGGGACGACTGAGCATCAGCCAGTCGGAGAGCAGACGATATGG
AL4239	GGGAGGGCGTTTTTTCAATTGCCGAGCGACGCCATATCGTCTGCTCTCC
AL4240	gtaatacgactcactataGGGAGACGAGCATCAGCCGTCGAGAGCG
AL4241	GGGAGGGCGTTTTTTCAATTGCCGAGCGGACGCCATATCGTCTCGCTCTCGACGGCTGAT
AL4242	GGGAGGGCGTTTTTTCAATTGCCGAGCGCGACGCCATATCGTCTGCGCTCTCGACGGCTGAT
AL4243	gtaatacgactcactataGGGAGACGAGCATCAGCCGTCGAGC
AL4244	GGGAGGGCGTTTTTTCAATTGCCGCGGACGCCATATCGTCTCGCTCGACGGCTGATGCTC
AL4245	GGGAGGGCGTTTTTTCAATTGCCGCGACGCCATATCGTCTGCTCGACGGCTGATGCTC
AL4265	GAGCATCAGCCGTCGAGAGCGACGTTATGGCGTCGCTC
AL4266	GGGAGGGCGTTTTTTCAATTGCCGAGCGACGCCAT

## Sheet: plasmids
Product		Fwd Primer	Rev Primer
UBC - SV40 - MS2 - SmBiT99		KN633	KN634
SmBiT99 - IRES - HA		KN635	KN636
HA - PP7 - LgBiT		KN637	KN638
LgBiT - FLAG		KN573	KN639
HA - LgBiT		KN641	KN642
LgBiT - PP7 - FLAG		KN643	KN644
UBC - SV40 - MS2 - SmBiT114		KN633	KN646
SmBiT114 - IRES - HA		KN647	KN636
SmBiT99 3x - IRES - HA		KN645	KN636
SmBiT114 3x - IRES - HA		KN648	KN636
UBC - SV40 - MS2 - SmBiT114 - IRES - HA		KN633	KN636
UBC - SV40 - MS2 - SmBiT99 x3 - IRES HA		KN633	KN636
UBC - SV40 - MS2 - SmBiT114 x3 - IRES - HA		KN633	KN636
UBC - SV40 - MS2 - SmBiT99 - IRES - HA - PP7 - LgBiT - FLAG		KN633	KN639
UBC - SV40 - MS2 - SmBiT99 - IRES - HA - LgBiT - PP7 - FLAG		KN633	KN644
UBC - SV40 - MS2 - SmBiT114 - IRES - HA - PP7 - LgBiT - FLAG		KN633	KN639
UBC - SV40 - MS2 - SmBiT99 x3 - IRES - HA - LgBiT - PP7 - FLAG		KN633	KN639
UBC - SV40 - MS2 - SmBiT114 x3 - IRES - HA - LgBiT - PP7 - FLAG		KN633	KN639
UBC - SV40 - MS2 - SmBiT114 - IRES - HA - LgBiT - PP7 - FLAG		KN633	KN644
MS2-1-PP7		KN738	KN739
MS2-2-PP7		KN738	KN740
MS2-3-PP7		KN738	KN741
PP7-4-MS2		KN742	KN743
BFP - MS2 - 1 - PP7		KN754	KN755
BFP - MS2 - 3- PP7		KN754	KN755
BFP - MS2 -1 - PP7 (mut)		KN738	KN739
BFP - MS2 -1 - PP7 (mut) - pLenti		KN754	KN755
BFP - MS2 - 5 - PP7		KN317	KN756
MS2 - SmBiT114 - PP7 - LgBiT (for eNLs)	pKN393	KN573	KN681
mNeonGreen - LgBiT	pKN435	KN679	KN660
YeNL - LgBiT	pKN438	KN680	KN596
LumiScarlet - LgBiT	pKN440	KN680	KN610
NLS - MS2 - G4S - SmBiT114	pKN390	KN653	KN662
SmBiT114 - IRES - PP7 - G4S	pKN393	KN647	KN663
LgBiT - pcDNA (XhoI)	pKN393	KN573	KN664
SmBiT114 - IRES - PP7 - G4Sx3 Ext	pGP KN1226	KN647	KN665
G4Sx3 - LgBiT - pcDNA (XhoI)	pKN393	KN666	KN664
SmBiT114 - IRES - PP7 - G4Sx5 Ext	pGP KN1226	KN647	KN667
NLS - MS2 - G4Sx3 Ext	pGP KN1225	KN653	KN668
G4Sx3 - SmBiT114 - IRES - PP7 - G4S - LgBiT	pKN393	KN669	KN663
G4Sx3 - SmBiT114 - IRES - PP7 - G4Sx3 Ext	pGP KN1232	KN669	KN665
G4Sx3 - SmBiT114 - IRES - PP7 - G4Sx5 Ext	pGP KN1232	KN669	KN667
NLS - MS2 - G4Sx5 Ext	pGP KN1225	KN653	KN670
NLS - MS2 - GS - SmBiT114	pKN390	KN653	KN671
SmBiT114 - IRES - PP7 - GS	pKN393	KN647	KN672
SmBiT114 - IRES - PP7 - GSx3 Ext	pGP KN1237	KN647	KN673
GSx3 - LgBiT - pcDNA (XhoI)	pKN393	KN674	KN664
SmBiT114 - IRES - PP7 - GSx5 Ext	pGP KN1237	KN647	KN675
NLS - MS2 - G4Sx3 Ext	pGP KN1236	KN653	KN676
GSx3 - SmBiT114 - IRES - PP7 - GS - LgBiT	pKN393	KN677	KN672
GSx3 - SmBiT114 - IRES - PP7 - GSx3 Ext	pGP KN1242	KN677	KN673
GSx3 - SmBiT114 - IRES - PP7 - GSx5 Ext	pGP KN1242	KN677	KN675
NLS - MS2 - GSx5 Ext	pGP KN1236	KN653	KN678
mRFP-M-5-P		LH172	LH174
pinducer 13 vector		LH173	LH175
Staygold-M-3-P		LH150	KN739
mcherry/Bact utr		EF192	EF195
Bact utr-M-3-P		EF194	KN739

## Sheet: plasmid oligo sequences
Oligo ID#	Sequence
KN633	gtggatcgctgtgatcgtcacttggcggccgccatgggcccaaaaaagaaaagaaaagtt
KN634	gctAATTTTCTCAAAcagGCGGTAGCCGGTCACGGTGGCGGGATCCCG
KN635	GTGACCGGCTACCGCctgTTTGAGAAAATTagcTAACGTACGACGCGTGGATCC
KN636	tagcgtaatctggaacatcgtatgggtagcccatCCTGCAGGCTGT
KN637	cgacgtgcccgactacgccatcgaaggccgccatctagcctccaaaaccatcgttctttc
KN638	CCAGTCCCCAACGAAATCTTCGAGTGTGAAGGCGGTGGCGATGCA
KN573	TTCACACTCGAAGATTTCGT
KN641	cgatgttccagattacgctatcgaaggccgccatctagccTTCACACTCGAAGATTTCGT
KN642	GGCGGTGGCGATGCATaccggtggatccgcGCTGTTGATGGTTACTCGGA
KN643	gcggatccaccggtATGCATCGCCACCGCCtccaaaaccatcgttctttcggtcg
KN644	CTTGTCATCGTCGTCCTTGTAGTCCTCGAGacggcccagcggcac
KN646	CAGAATCTCCTCAAAcagGCGGTAGCCGGTCACGGTGGCGGGATCCCG
KN647	GTGACCGGCTACCGCctgTTTGAGGAGATTCTGTAACGTACGACGCGTGGATCC
KN645	GTGACCGGCTACCGCctgTTTGAGGAGATTCTGTAACGTACGACGCGTGGATCC
KN648	GTGACCGGCTACCGCctgTTTGAGGAGATTCTGgggagcggaagtgggGTGACCGGATATCGGctgTTTGAGGAGATTCTGgggtccggatcgggtGTGACAGGGTATCGCctgTTCGAGGAAATCCTGTAACGTACGACGCGTGGATC
KN639	CTTGTCATCGTCGTCCTTGTAGTCCTCGAGGCTGTTGATGGTTACTCGGA
KN738	aattaaGAATTCTGCAGATATCCATCACACTGGCGGCCGCGGGAGACGAGCATCAGCCGT
KN739	CTATAGAATAGGGCCCTCTAGATGCATGCTCGAGGGAGGGCGTTTTTTCAATTGC
KN740	CTATAGAATAGGGCCCTCTAGATGCATGCTCGAGGGAGGGGCGTTTTTTCAATTG
KN741	CACTATAGAATAGGGCCCTCTAGATGCATGCTCGAGGGACGGGGCGTTTTTTCAA
KN742	taaGAATTCTGCAGATATCCATCACACTGGCGGCCGCGGGAGAGCAGACGATATGGC
KN743	CACTATAGAATAGGGCCCTCTAGATGCATGCTCGAGGGACCAGGGCGTTTTTTCA
KN754	acgctgttttgacctccatagaagacaccgactctagaATGagcgagctgattaaggaga
KN755	tttcacaaattttgtaatccagaggttgattgtcgacttaCCCTCTAGATGCATGCTCGA
KN317	AATACGACTCACTATAGGGAGACCCAAGCTTCGCCACCATGagcgagctgattaaggaga
KN756	CACTATAGAATAGGGCCCTCTAGATGCATGCTCGAGGGACGACGGGCGTTTTTTCAATTGCCGAGCGACGCCATATCGTCTGCTCTCGTCGGACGGCTGATGCTCGTCTCCCGCGGCCGCCAGTGTGATGGATATCTGCAGAATTCttaattaagcttgtgccccagtt
KN681	GGCGGTGGCGATGCATaccggtggatccgc
KN679	gcggatccaccggtATGCATCGCCACCGCCgtgtccaagggcgaagagga
KN660	CCAGTCCCCAACGAAATCTTCGAGTGTGAAaaacccggtgaaggctttct
KN680	gcggatccaccggtATGCATCGCCACCGCCgtgagcaagggcgagg
KN596	CCAGTCCCCAACGAAATCTTCGAGTGTGAACATCGCGGCGGTCACGAACT
KN610	CCAGTCCCCAACGAAATCTTCGAGTGTGAActttccggtggagtggcggcc
KN653	TAATACGACTCACTATAGGGAGACCCAAGCTTatgggcccaaaaaagaaaagaaaagtt
KN662	AcagGCGGTAGCCGGTCACagagcctccgccgccgatatcgtagatgccggagtttgctg
KN663	CCCAACGAAATCTTCGAGTGTGAAagacccgcctccgccatcgatacggcccagcggcac
KN664	AGCATTTAGGTGACACTATAGAATAGGGCCCTCTAGATTACTTGTCATCGTCGTCCTTGT
KN665	agaacctcctccaccgctgccgccgccgccagacccgcctccgcc
KN666	ggcggcggcggcagcggtggaggaggttctTTCACACTCGAAGATTTCGT
KN667	gctgccgccgccgccAGAcccACCacctccagatccccctccaccagacccgcctccgcc
KN668	gctcccacccccaccgcttccgccgcctccagagcctccgccgcc
KN669	ggaggcggcggaagcggtgggggtgggagcGTGACCGGCTACCGCctgT
KN670	gcttccgccgcctccggaACCACCgCCgCCagaacctcctccaccagagcctccgccgcc
KN671	AcagGCGGTAGCCGGTCACtccactgccagaaccgatatcgtagatgccggagtttgctg
KN672	CCCAACGAAATCTTCGAGTGTGAAcccacttccgctcccatcgatacggcccagcggcac
KN673	gcctgagcctgagccgcccgagcccgagcccccacttccgctccc
KN674	ggctcgggctcgggcggctcaggctcaggcTTCACACTCGAAGATTTCGT
KN675	gcccgagcccgagcctccagaaccactgccacccgatccggaccccccacttccgctccc
KN676	tcctgagccggaaccgcccgacccgctccctccactgccagaacc
KN677	gggagcgggtcgggcggttccggctcaggaGTGACCGGCTACCGCctgT
KN678	gcccgacccgctccccccactgccggagccacctgatccggaccctccactgccagaacc
LH172	catagaagacaccgggaccgatccagcctaccggtcgccaccatgagcgagctgatcacc
LH173	ggtggcgaccggtaggctggatcggtcccggtgtcttctatg
LH174	gcgactccacgtcggtgtccttgacaggcgtcttccaattgaaaTCGAGGCTGATCAGCG
LH150	ttaatacgactcactatagggagacccaagcttgcggccgccaccatgctgctgcccgtc
EF192	TAATACGACTCACTATAGGGAGACCCAAGCTTCGCCACCATGatggtgagcaagggcga
EF194	GGGAGACGAGCATCAGCC
EF195	GACGGCTGATGCTCGTCTCCCggatccgaattcgtaatcaactggt
