# Supplementary material for: A modular platform for bioluminescent RNA tracking
Source: Nat Commun. 2024 Nov 18;15:9992. doi: 10.1038/s41467-024-54263-5 (PMC11574019; doi:10.1038/s41467-024-54263-5)
Supplement: Supplementary file 11 — Source Data [file 41467_2024_54263_MOESM11_ESM.zip]

Archive with 512 entries (452 files):
- Source Data/
- __MACOSX/._Source Data
- Source Data/Supplementary Fig. 8/
- __MACOSX/Source Data/._Supplementary Fig. 8
- Source Data/Supplementary Fig. 12/
- __MACOSX/Source Data/._Supplementary Fig. 12
- Source Data/Fig. 6/
- __MACOSX/Source Data/._Fig. 6
- Source Data/Supplementary Fig. 7/
- __MACOSX/Source Data/._Supplementary Fig. 7
- Source Data/Supplementary Fig. 13/
- __MACOSX/Source Data/._Supplementary Fig. 13
- Source Data/.DS_Store
- __MACOSX/Source Data/._.DS_Store
- Source Data/Supplementary Fig. 11/
- __MACOSX/Source Data/._Supplementary Fig. 11
- Source Data/Fig. 5/
- __MACOSX/Source Data/._Fig. 5
- Source Data/Fig. 2/
- __MACOSX/Source Data/._Fig. 2
- Source Data/Supplementary Fig. 10/
- __MACOSX/Source Data/._Supplementary Fig. 10
- Source Data/Sourcedata.xlsx
- __MACOSX/Source Data/._Sourcedata.xlsx
- Source Data/Supplementary Fig. 8/lumi_10x_90s.tif
- __MACOSX/Source Data/Supplementary Fig. 8/._lumi_10x_90s.tif
- Source Data/Supplementary Fig. 8/lumi_4x_90s_5.tif
- __MACOSX/Source Data/Supplementary Fig. 8/._lumi_4x_90s_5.tif
- Source Data/Supplementary Fig. 8/GFP_4x_1s.tif
- __MACOSX/Source Data/Supplementary Fig. 8/._GFP_4x_1s.tif
- Source Data/Supplementary Fig. 8/GFP_10x_1s.tif
- __MACOSX/Source Data/Supplementary Fig. 8/._GFP_10x_1s.tif
- Source Data/Supplementary Fig. 8/BF_10x_point05s.tif
- __MACOSX/Source Data/Supplementary Fig. 8/._BF_10x_point05s.tif
- Source Data/Supplementary Fig. 8/BF_4x_point5s.tif
- __MACOSX/Source Data/Supplementary Fig. 8/._BF_4x_point5s.tif
- Source Data/Supplementary Fig. 12/- aresnite/
- __MACOSX/Source Data/Supplementary Fig. 12/._- aresnite
- Source Data/Supplementary Fig. 12/secondary Ab only/
- __MACOSX/Source Data/Supplementary Fig. 12/._secondary Ab only
- Source Data/Supplementary Fig. 12/+ arsenite/
- __MACOSX/Source Data/Supplementary Fig. 12/._+ arsenite
- Source Data/Fig. 6/.DS_Store
- __MACOSX/Source Data/Fig. 6/._.DS_Store
- Source Data/Fig. 6/Fig. 6C BFP/
- __MACOSX/Source Data/Fig. 6/._Fig. 6C BFP
- Source Data/Fig. 6/Fig. 6A GFP/
- __MACOSX/Source Data/Fig. 6/._Fig. 6A GFP
- Source Data/Supplementary Fig. 7/.DS_Store
- __MACOSX/Source Data/Supplementary Fig. 7/._.DS_Store
- Source Data/Supplementary Fig. 7/Fig. 7A and B/
- __MACOSX/Source Data/Supplementary Fig. 7/._Fig. 7A and B
- Source Data/Supplementary Fig. 13/gfp_after_0.tif
- __MACOSX/Source Data/Supplementary Fig. 13/._gfp_after_0.tif
- Source Data/Supplementary Fig. 13/.DS_Store
- __MACOSX/Source Data/Supplementary Fig. 13/._.DS_Store
- Source Data/Supplementary Fig. 13/_lumi__25mMaresinite_40files_90sacq.tif
- __MACOSX/Source Data/Supplementary Fig. 13/.__lumi__25mMaresinite_40files_90sacq.tif
- Source Data/Supplementary Fig. 13/GFP.tif
- __MACOSX/Source Data/Supplementary Fig. 13/._GFP.tif
- Source Data/Supplementary Fig. 13/bf_after.tif
- __MACOSX/Source Data/Supplementary Fig. 13/._bf_after.tif
- Source Data/Supplementary Fig. 13/lumi.tif
- __MACOSX/Source Data/Supplementary Fig. 13/._lumi.tif
- Source Data/Supplementary Fig. 13/lumi__25mMaresinite_40files_90sacq.tif
- __MACOSX/Source Data/Supplementary Fig. 13/._lumi__25mMaresinite_40files_90sacq.tif
- Source Data/Supplementary Fig. 13/gfp_after.tif
- __MACOSX/Source Data/Supplementary Fig. 13/._gfp_after.tif
- Source Data/Supplementary Fig. 11/Luminescence/
- __MACOSX/Source Data/Supplementary Fig. 11/._Luminescence
- Source Data/Supplementary Fig. 11/.DS_Store
- __MACOSX/Source Data/Supplementary Fig. 11/._.DS_Store
- Source Data/Supplementary Fig. 11/Fluorescence /
- __MACOSX/Source Data/Supplementary Fig. 11/._Fluorescence 
- Source Data/Fig. 5/Fig. 5 D/
- __MACOSX/Source Data/Fig. 5/._Fig. 5 D
- Source Data/Fig. 5/Fig. 5 B/
- __MACOSX/Source Data/Fig. 5/._Fig. 5 B
- Source Data/Fig. 5/.DS_Store
- __MACOSX/Source Data/Fig. 5/._.DS_Store
- Source Data/Fig. 2/.DS_Store
- __MACOSX/Source Data/Fig. 2/._.DS_Store
- Source Data/Fig. 2/Fig. 2B/
- __MACOSX/Source Data/Fig. 2/._Fig. 2B
- Source Data/Fig. 2/Fig. 2E/
- __MACOSX/Source Data/Fig. 2/._Fig. 2E
- Source Data/Fig. 2/Fig. 2D/
- __MACOSX/Source Data/Fig. 2/._Fig. 2D
- Source Data/Supplementary Fig. 10/Luminescence/
- __MACOSX/Source Data/Supplementary Fig. 10/._Luminescence
- Source Data/Supplementary Fig. 10/.DS_Store
- __MACOSX/Source Data/Supplementary Fig. 10/._.DS_Store
- Source Data/Supplementary Fig. 10/BF/
- __MACOSX/Source Data/Supplementary Fig. 10/._BF
- Source Data/Supplementary Fig. 10/Fluorescence /
- __MACOSX/Source Data/Supplementary Fig. 10/._Fluorescence 
- Source Data/Supplementary Fig. 12/- aresnite/BF/
- __MACOSX/Source Data/Supplementary Fig. 12/- aresnite/._BF
- Source Data/Supplementary Fig. 12/- aresnite/Cy5 (G3BP1)/
- __MACOSX/Source Data/Supplementary Fig. 12/- aresnite/._Cy5 (G3BP1)
- Source Data/Supplementary Fig. 12/- aresnite/GFP/
- __MACOSX/Source Data/Supplementary Fig. 12/- aresnite/._GFP
- Source Data/Supplementary Fig. 12/secondary Ab only/BF/
- __MACOSX/Source Data/Supplementary Fig. 12/secondary Ab only/._BF
- Source Data/Supplementary Fig. 12/secondary Ab only/Cy5 (G3BP1)/
- __MACOSX/Source Data/Supplementary Fig. 12/secondary Ab only/._Cy5 (G3BP1)
- Source Data/Supplementary Fig. 12/secondary Ab only/GFP/
- __MACOSX/Source Data/Supplementary Fig. 12/secondary Ab only/._GFP
- Source Data/Supplementary Fig. 12/+ arsenite/BF/
- __MACOSX/Source Data/Supplementary Fig. 12/+ arsenite/._BF
- Source Data/Supplementary Fig. 12/+ arsenite/Cy5 (G3BP1)/
- __MACOSX/Source Data/Supplementary Fig. 12/+ arsenite/._Cy5 (G3BP1)
- Source Data/Supplementary Fig. 12/+ arsenite/GFP/
- __MACOSX/Source Data/Supplementary Fig. 12/+ arsenite/._GFP
- Source Data/Fig. 6/Fig. 6C BFP/brightfield-BFP.tif
- __MACOSX/Source Data/Fig. 6/Fig. 6C BFP/._brightfield-BFP.tif
- Source Data/Fig. 6/Fig. 6C BFP/300s-1000EM-BFP.tif
- __MACOSX/Source Data/Fig. 6/Fig. 6C BFP/._300s-1000EM-BFP.tif
- Source Data/Fig. 6/Fig. 6A GFP/GFP_brightfield.tif
- __MACOSX/Source Data/Fig. 6/Fig. 6A GFP/._GFP_brightfield.tif
- Source Data/Fig. 6/Fig. 6A GFP/300s-1000EM-GFP.tif
- __MACOSX/Source Data/Fig. 6/Fig. 6A GFP/._300s-1000EM-GFP.tif
- Source Data/Supplementary Fig. 7/Fig. 7A and B/Experimental/
- __MACOSX/Source Data/Supplementary Fig. 7/Fig. 7A and B/._Experimental
- Source Data/Supplementary Fig. 7/Fig. 7A and B/.DS_Store
- __MACOSX/Source Data/Supplementary Fig. 7/Fig. 7A and B/._.DS_Store
- Source Data/Supplementary Fig. 7/Fig. 7A and B/Control/
- __MACOSX/Source Data/Supplementary Fig. 7/Fig. 7A and B/._Control
- Source Data/Supplementary Fig. 11/Luminescence/lumi_15frames_90s.tif
- __MACOSX/Source Data/Supplementary Fig. 11/Luminescence/._lumi_15frames_90s.tif
- Source Data/Supplementary Fig. 11/Luminescence/lumi_15frames_90s_0.tif
- __MACOSX/Source Data/Supplementary Fig. 11/Luminescence/._lumi_15frames_90s_0.tif
- Source Data/Supplementary Fig. 11/Luminescence/lumi_2.tif
- __MACOSX/Source Data/Supplementary Fig. 11/Luminescence/._lumi_2.tif
- Source Data/Supplementary Fig. 11/Fluorescence /.DS_Store
- __MACOSX/Source Data/Supplementary Fig. 11/Fluorescence /._.DS_Store
- Source Data/Supplementary Fig. 11/Fluorescence /mCherry_after stress/
- __MACOSX/Source Data/Supplementary Fig. 11/Fluorescence /._mCherry_after stress
- Source Data/Supplementary Fig. 11/Fluorescence /mCherry_before stress/
- __MACOSX/Source Data/Supplementary Fig. 11/Fluorescence /._mCherry_before stress
- Source Data/Fig. 5/Fig. 5 D/GFP_after_point2_40x_point5s_0.tif
- __MACOSX/Source Data/Fig. 5/Fig. 5 D/._GFP_after_point2_40x_point5s_0.tif
- Source Data/Fig. 5/Fig. 5 D/GFP_before_40x_point5s_1000EM_2.tif
- __MACOSX/Source Data/Fig. 5/Fig. 5 D/._GFP_before_40x_point5s_1000EM_2.tif
- Source Data/Fig. 5/Fig. 5 D/GFP_after_point2_40x_point5s_1.tif
- __MACOSX/Source Data/Fig. 5/Fig. 5 D/._GFP_after_point2_40x_point5s_1.tif
- Source Data/Fig. 5/Fig. 5 D/lumi_90s__1000EM_40frames.tif
- __MACOSX/Source Data/Fig. 5/Fig. 5 D/._lumi_90s__1000EM_40frames.tif
- Source Data/Fig. 5/Fig. 5 D/GFP_before_40x_point5s_1000EM_0.tif
- __MACOSX/Source Data/Fig. 5/Fig. 5 D/._GFP_before_40x_point5s_1000EM_0.tif
- Source Data/Fig. 5/Fig. 5 D/GFP_after_point2_40x_point5s_3.tif
- __MACOSX/Source Data/Fig. 5/Fig. 5 D/._GFP_after_point2_40x_point5s_3.tif
- Source Data/Fig. 5/Fig. 5 D/GFP_after_point2_40x_point5s_2.tif
- __MACOSX/Source Data/Fig. 5/Fig. 5 D/._GFP_after_point2_40x_point5s_2.tif
- Source Data/Fig. 5/Fig. 5 D/GFP_before_40x_point5s_1000EM_1.tif
- __MACOSX/Source Data/Fig. 5/Fig. 5 D/._GFP_before_40x_point5s_1000EM_1.tif
- Source Data/Fig. 5/Fig. 5 D/GFP_after_point2_40x_point5s.tif
- __MACOSX/Source Data/Fig. 5/Fig. 5 D/._GFP_after_point2_40x_point5s.tif
- Source Data/Fig. 5/Fig. 5 D/GFP_after_point2_40x_point5s_5.tif
- __MACOSX/Source Data/Fig. 5/Fig. 5 D/._GFP_after_point2_40x_point5s_5.tif
- Source Data/Fig. 5/Fig. 5 D/GFP_after_point2_40x_point5s_4.tif
- __MACOSX/Source Data/Fig. 5/Fig. 5 D/._GFP_after_point2_40x_point5s_4.tif
- Source Data/Fig. 5/Fig. 5 B/.DS_Store
- __MACOSX/Source Data/Fig. 5/Fig. 5 B/._.DS_Store
- Source Data/Fig. 5/Fig. 5 B/Stable probe HEK + 300 probe + 100 staygoldm3p/
- __MACOSX/Source Data/Fig. 5/Fig. 5 B/._Stable probe HEK + 300 probe + 100 staygoldm3p
- Source Data/Fig. 5/Fig. 5 B/Stable probe HEK + 300 probe + 100staygoldcontrol/
- __MACOSX/Source Data/Fig. 5/Fig. 5 B/._Stable probe HEK + 300 probe + 100staygoldcontrol
- Source Data/Fig. 2/Fig. 2B/Luminescence.tif
- __MACOSX/Source Data/Fig. 2/Fig. 2B/._Luminescence.tif
- Source Data/Fig. 2/Fig. 2E/FLAG beads.tif
- __MACOSX/Source Data/Fig. 2/Fig. 2E/._FLAG beads.tif
- Source Data/Fig. 2/Fig. 2E/HA beads.tif
- __MACOSX/Source Data/Fig. 2/Fig. 2E/._HA beads.tif
- Source Data/Fig. 2/Fig. 2D/Luminescence.tif
- __MACOSX/Source Data/Fig. 2/Fig. 2D/._Luminescence.tif
- Source Data/Supplementary Fig. 10/Luminescence/lumi_90s_85f_1_0.tif
- __MACOSX/Source Data/Supplementary Fig. 10/Luminescence/._lumi_90s_85f_1_0.tif
- Source Data/Supplementary Fig. 10/Luminescence/lumi_90s_85f_1.tif
- __MACOSX/Source Data/Supplementary Fig. 10/Luminescence/._lumi_90s_85f_1.tif
- Source Data/Supplementary Fig. 10/BF/BF_20X_before.tif
- __MACOSX/Source Data/Supplementary Fig. 10/BF/._BF_20X_before.tif
- Source Data/Supplementary Fig. 10/BF/bf_after.tif
- __MACOSX/Source Data/Supplementary Fig. 10/BF/._bf_after.tif
- Source Data/Supplementary Fig. 10/Fluorescence /RFP_time0.tif
- __MACOSX/Source Data/Supplementary Fig. 10/Fluorescence /._RFP_time0.tif
- Source Data/Supplementary Fig. 10/Fluorescence /rfp_after71frames.tif
- __MACOSX/Source Data/Supplementary Fig. 10/Fluorescence /._rfp_after71frames.tif
- Source Data/Supplementary Fig. 12/- aresnite/BF/Image_CH4.tif
- __MACOSX/Source Data/Supplementary Fig. 12/- aresnite/BF/._Image_CH4.tif
- Source Data/Supplementary Fig. 12/- aresnite/BF/Image_Overlay.tif
- __MACOSX/Source Data/Supplementary Fig. 12/- aresnite/BF/._Image_Overlay.tif
- Source Data/Supplementary Fig. 12/- aresnite/Cy5 (G3BP1)/Image_CH3.tif
- __MACOSX/Source Data/Supplementary Fig. 12/- aresnite/Cy5 (G3BP1)/._Image_CH3.tif
- Source Data/Supplementary Fig. 12/- aresnite/Cy5 (G3BP1)/Image_Overlay.tif
- __MACOSX/Source Data/Supplementary Fig. 12/- aresnite/Cy5 (G3BP1)/._Image_Overlay.tif
- Source Data/Supplementary Fig. 12/- aresnite/GFP/Image_CH1.tif
- __MACOSX/Source Data/Supplementary Fig. 12/- aresnite/GFP/._Image_CH1.tif
- Source Data/Supplementary Fig. 12/- aresnite/GFP/Image_Overlay.tif
- __MACOSX/Source Data/Supplementary Fig. 12/- aresnite/GFP/._Image_Overlay.tif
- Source Data/Supplementary Fig. 12/secondary Ab only/BF/Image_CH4.tif
- __MACOSX/Source Data/Supplementary Fig. 12/secondary Ab only/BF/._Image_CH4.tif
- Source Data/Supplementary Fig. 12/secondary Ab only/BF/Image_Overlay.tif
- __MACOSX/Source Data/Supplementary Fig. 12/secondary Ab only/BF/._Image_Overlay.tif
- Source Data/Supplementary Fig. 12/secondary Ab only/Cy5 (G3BP1)/Image_CH3.tif
- __MACOSX/Source Data/Supplementary Fig. 12/secondary Ab only/Cy5 (G3BP1)/._Image_CH3.tif
- Source Data/Supplementary Fig. 12/secondary Ab only/Cy5 (G3BP1)/Image_Overlay.tif
- __MACOSX/Source Data/Supplementary Fig. 12/secondary Ab only/Cy5 (G3BP1)/._Image_Overlay.tif
- Source Data/Supplementary Fig. 12/secondary Ab only/GFP/Image_CH1.tif
- __MACOSX/Source Data/Supplementary Fig. 12/secondary Ab only/GFP/._Image_CH1.tif
- Source Data/Supplementary Fig. 12/secondary Ab only/GFP/Image_Overlay.tif
- __MACOSX/Source Data/Supplementary Fig. 12/secondary Ab only/GFP/._Image_Overlay.tif
- Source Data/Supplementary Fig. 12/+ arsenite/BF/Image_CH4.tif
- __MACOSX/Source Data/Supplementary Fig. 12/+ arsenite/BF/._Image_CH4.tif
- Source Data/Supplementary Fig. 12/+ arsenite/BF/Image_Overlay.tif
- __MACOSX/Source Data/Supplementary Fig. 12/+ arsenite/BF/._Image_Overlay.tif
- Source Data/Supplementary Fig. 12/+ arsenite/Cy5 (G3BP1)/Image_CH3.tif
- __MACOSX/Source Data/Supplementary Fig. 12/+ arsenite/Cy5 (G3BP1)/._Image_CH3.tif
- Source Data/Supplementary Fig. 12/+ arsenite/Cy5 (G3BP1)/Image_Overlay.tif
- __MACOSX/Source Data/Supplementary Fig. 12/+ arsenite/Cy5 (G3BP1)/._Image_Overlay.tif
- Source Data/Supplementary Fig. 12/+ arsenite/GFP/Image_CH1.tif
- __MACOSX/Source Data/Supplementary Fig. 12/+ arsenite/GFP/._Image_CH1.tif
- Source Data/Supplementary Fig. 12/+ arsenite/GFP/Image_Overlay.tif
- __MACOSX/Source Data/Supplementary Fig. 12/+ arsenite/GFP/._Image_Overlay.tif
- Source Data/Supplementary Fig. 7/Fig. 7A and B/Experimental/thresholded lumi.gif
- __MACOSX/Source Data/Supplementary Fig. 7/Fig. 7A and B/Experimental/._thresholded lumi.gif
- Source Data/Supplementary Fig. 7/Fig. 7A and B/Experimental/AVG_Stack-StayGold-normalized.tif
- __MACOSX/Source Data/Supplementary Fig. 7/Fig. 7A and B/Experimental/._AVG_Stack-StayGold-normalized.tif
- Source Data/Supplementary Fig. 7/Fig. 7A and B/Experimental/thresholdgfp.gif
- __MACOSX/Source Data/Supplementary Fig. 7/Fig. 7A and B/Experimental/._thresholdgfp.gif
- Source Data/Supplementary Fig. 7/Fig. 7A and B/Experimental/Lumi_180s_2_X3-normalized.tif
- __MACOSX/Source Data/Supplementary Fig. 7/Fig. 7A and B/Experimental/._Lumi_180s_2_X3-normalized.tif
- Source Data/Supplementary Fig. 7/Fig. 7A and B/Experimental/thresholded lumi_2.gif
- __MACOSX/Source Data/Supplementary Fig. 7/Fig. 7A and B/Experimental/._thresholded lumi_2.gif
- Source Data/Supplementary Fig. 7/Fig. 7A and B/Control/thresholded lumi.gif
- __MACOSX/Source Data/Supplementary Fig. 7/Fig. 7A and B/Control/._thresholded lumi.gif
- Source Data/Supplementary Fig. 7/Fig. 7A and B/Control/AVG_Stack_Lumi-outliersremoved.tif
- __MACOSX/Source Data/Supplementary Fig. 7/Fig. 7A and B/Control/._AVG_Stack_Lumi-outliersremoved.tif
- Source Data/Supplementary Fig. 7/Fig. 7A and B/Control/thresholdgfp.gif
- __MACOSX/Source Data/Supplementary Fig. 7/Fig. 7A and B/Control/._thresholdgfp.gif
- Source Data/Supplementary Fig. 7/Fig. 7A and B/Control/thresholded lumi_2.gif
- __MACOSX/Source Data/Supplementary Fig. 7/Fig. 7A and B/Control/._thresholded lumi_2.gif
- Source Data/Supplementary Fig. 7/Fig. 7A and B/Control/AVG_Stack_StayGold.tif
- __MACOSX/Source Data/Supplementary Fig. 7/Fig. 7A and B/Control/._AVG_Stack_StayGold.tif
- Source Data/Supplementary Fig. 11/Fluorescence /mCherry_after stress/mcherry_after_0.tif
- __MACOSX/Source Data/Supplementary Fig. 11/Fluorescence /mCherry_after stress/._mcherry_after_0.tif
- Source Data/Supplementary Fig. 11/Fluorescence /mCherry_after stress/mcherryafter_2.tif
- __MACOSX/Source Data/Supplementary Fig. 11/Fluorescence /mCherry_after stress/._mcherryafter_2.tif
- Source Data/Supplementary Fig. 11/Fluorescence /mCherry_after stress/mcherry_after.tif
- __MACOSX/Source Data/Supplementary Fig. 11/Fluorescence /mCherry_after stress/._mcherry_after.tif
- Source Data/Supplementary Fig. 11/Fluorescence /mCherry_before stress/mCherry_before.tif
- __MACOSX/Source Data/Supplementary Fig. 11/Fluorescence /mCherry_before stress/._mCherry_before.tif
- Source Data/Fig. 5/Fig. 5 B/Stable probe HEK + 300 probe + 100 staygoldm3p/lumi/
- __MACOSX/Source Data/Fig. 5/Fig. 5 B/Stable probe HEK + 300 probe + 100 staygoldm3p/._lumi
- Source Data/Fig. 5/Fig. 5 B/Stable probe HEK + 300 probe + 100 staygoldm3p/edited/
- __MACOSX/Source Data/Fig. 5/Fig. 5 B/Stable probe HEK + 300 probe + 100 staygoldm3p/._edited
- Source Data/Fig. 5/Fig. 5 B/Stable probe HEK + 300 probe + 100 staygoldm3p/BF/
- __MACOSX/Source Data/Fig. 5/Fig. 5 B/Stable probe HEK + 300 probe + 100 staygoldm3p/._BF
- Source Data/Fig. 5/Fig. 5 B/Stable probe HEK + 300 probe + 100 staygoldm3p/fluorescence/
- __MACOSX/Source Data/Fig. 5/Fig. 5 B/Stable probe HEK + 300 probe + 100 staygoldm3p/._fluorescence
- Source Data/Fig. 5/Fig. 5 B/Stable probe HEK + 300 probe + 100staygoldcontrol/lumi/
- __MACOSX/Source Data/Fig. 5/Fig. 5 B/Stable probe HEK + 300 probe + 100staygoldcontrol/._lumi
- Source Data/Fig. 5/Fig. 5 B/Stable probe HEK + 300 probe + 100staygoldcontrol/edited/
- __MACOSX/Source Data/Fig. 5/Fig. 5 B/Stable probe HEK + 300 probe + 100staygoldcontrol/._edited
- Source Data/Fig. 5/Fig. 5 B/Stable probe HEK + 300 probe + 100staygoldcontrol/BF/
- __MACOSX/Source Data/Fig. 5/Fig. 5 B/Stable probe HEK + 300 probe + 100staygoldcontrol/._BF
- Source Data/Fig. 5/Fig. 5 B/Stable probe HEK + 300 probe + 100staygoldcontrol/fluorescence/
- __MACOSX/Source Data/Fig. 5/Fig. 5 B/Stable probe HEK + 300 probe + 100staygoldcontrol/._fluorescence
- Source Data/Fig. 5/Fig. 5 B/Stable probe HEK + 300 probe + 100 staygoldm3p/lumi/Lumi180s_1_X1.tif
- __MACOSX/Source Data/Fig. 5/Fig. 5 B/Stable probe HEK + 300 probe + 100 staygoldm3p/lumi/._Lumi180s_1_X1.tif
- Source Data/Fig. 5/Fig. 5 B/Stable probe HEK + 300 probe + 100 staygoldm3p/lumi/Lumi60s_1_X1.tif
- __MACOSX/Source Data/Fig. 5/Fig. 5 B/Stable probe HEK + 300 probe + 100 staygoldm3p/lumi/._Lumi60s_1_X1.tif
- Source Data/Fig. 5/Fig. 5 B/Stable probe HEK + 300 probe + 100 staygoldm3p/lumi/20x/
- __MACOSX/Source Data/Fig. 5/Fig. 5 B/Stable probe HEK + 300 probe + 100 staygoldm3p/lumi/._20x
- Source Data/Fig. 5/Fig. 5 B/Stable probe HEK + 300 probe + 100 staygoldm3p/lumi/3rd/
- __MACOSX/Source Data/Fig. 5/Fig. 5 B/Stable probe HEK + 300 probe + 100 staygoldm3p/lumi/._3rd
- Source Data/Fig. 5/Fig. 5 B/Stable probe HEK + 300 probe + 100 staygoldm3p/lumi/Lumi180_2_X2.tif
- __MACOSX/Source Data/Fig. 5/Fig. 5 B/Stable probe HEK + 300 probe + 100 staygoldm3p/lumi/._Lumi180_2_X2.tif
- Source Data/Fig. 5/Fig. 5 B/Stable probe HEK + 300 probe + 100 staygoldm3p/lumi/Lumi180_2_X1.tif
- __MACOSX/Source Data/Fig. 5/Fig. 5 B/Stable probe HEK + 300 probe + 100 staygoldm3p/lumi/._Lumi180_2_X1.tif
- Source Data/Fig. 5/Fig. 5 B/Stable probe HEK + 300 probe + 100 staygoldm3p/lumi/2nd/
- __MACOSX/Source Data/Fig. 5/Fig. 5 B/Stable probe HEK + 300 probe + 100 staygoldm3p/lumi/._2nd
- Source Data/Fig. 5/Fig. 5 B/Stable probe HEK + 300 probe + 100 staygoldm3p/edited/AVG_Stack-StayGold.tif
- __MACOSX/Source Data/Fig. 5/Fig. 5 B/Stable probe HEK + 300 probe + 100 staygoldm3p/edited/._AVG_Stack-StayGold.tif
- Source Data/Fig. 5/Fig. 5 B/Stable probe HEK + 300 probe + 100 staygoldm3p/edited/AVG_Stack-lumi.tif
- __MACOSX/Source Data/Fig. 5/Fig. 5 B/Stable probe HEK + 300 probe + 100 staygoldm3p/edited/._AVG_Stack-lumi.tif
- Source Data/Fig. 5/Fig. 5 B/Stable probe HEK + 300 probe + 100 staygoldm3p/edited/AVG_Stack-lumi-removeoutliers.tif
- __MACOSX/Source Data/Fig. 5/Fig. 5 B/Stable probe HEK + 300 probe + 100 staygoldm3p/edited/._AVG_Stack-lumi-removeoutliers.tif
- Source Data/Fig. 5/Fig. 5 B/Stable probe HEK + 300 probe + 100 staygoldm3p/edited/green_blue/
- __MACOSX/Source Data/Fig. 5/Fig. 5 B/Stable probe HEK + 300 probe + 100 staygoldm3p/edited/._green_blue
- Source Data/Fig. 5/Fig. 5 B/Stable probe HEK + 300 probe + 100 staygoldm3p/edited/green_magenta/
- __MACOSX/Source Data/Fig. 5/Fig. 5 B/Stable probe HEK + 300 probe + 100 staygoldm3p/edited/._green_magenta
- Source Data/Fig. 5/Fig. 5 B/Stable probe HEK + 300 probe + 100 staygoldm3p/BF/3rd/
- __MACOSX/Source Data/Fig. 5/Fig. 5 B/Stable probe HEK + 300 probe + 100 staygoldm3p/BF/._3rd
- Source Data/Fig. 5/Fig. 5 B/Stable probe HEK + 300 probe + 100 staygoldm3p/BF/40X-brightfield_1_X1.tif
- __MACOSX/Source Data/Fig. 5/Fig. 5 B/Stable probe HEK + 300 probe + 100 staygoldm3p/BF/._40X-brightfield_1_X1.tif
- Source Data/Fig. 5/Fig. 5 B/Stable probe HEK + 300 probe + 100 staygoldm3p/fluorescence/StayGoldm3p100ng_7_X1.tif
- __MACOSX/Source Data/Fig. 5/Fig. 5 B/Stable probe HEK + 300 probe + 100 staygoldm3p/fluorescence/._StayGoldm3p100ng_7_X1.tif
- Source Data/Fig. 5/Fig. 5 B/Stable probe HEK + 300 probe + 100 staygoldm3p/fluorescence/StayGoldm3p100ng_5_X1.tif
- __MACOSX/Source Data/Fig. 5/Fig. 5 B/Stable probe HEK + 300 probe + 100 staygoldm3p/fluorescence/._StayGoldm3p100ng_5_X1.tif
[truncated: 212 more entries]
