# Supplementary material for: A modular platform for bioluminescent RNA tracking
Source: Nat Commun. 2024 Nov 18;15:9992. doi: 10.1038/s41467-024-54263-5 (PMC11574019; doi:10.1038/s41467-024-54263-5)
Supplement: Supplementary file 11 — Source Data [file 41467_2024_54263_MOESM11_ESM.zip › Source Data/Sourcedata.xlsx]

## Sheet: Fig. 1
Fig. 1D
no RNA	RNA bait
8020	191000
10100	210000
21500	269000
24000	270000
Fig. 1E
MS2	PP7	M-3-P mut	M-0-P	M-1-P	M-3-P	M-5-P	M-7-P	M-9-P	M-5-P-N	M-21-P
5.69985	4.94261	0.945	240.519	114.858	518.338	357.161	244.636	151.322	15.1073	123.927
4.69177	4.6888	0.932	185.927	99.3062	401.685	276.412	189.494	119.227	11.9623	97.5818
3.53327	3.47185	0.943	189.483	66.9148	218.055	187.994	47.9758	69.195	11.9777	140.53
3.1666	2.92818	1.47	170.146	60.0835	199.499	168.351	43.7161	62.8392	11.3236	127.557
Fig. 1F
6M-3-8P	7M-3-8P	8M-3-8P	6M-3-6P	6M-3-7P	6M-3-9P	6M-3-10P
518.338	210.205	255.738	186.377	238.149	93.3882	65.7809
401.685	184.539	225.273	162.141	209.019	82.5272	58.9891
218.055	142.531	145.463	106.422	159.888	59.1438	31.5077
199.499	140.543	138.873	103.173	154.28	56.1587	30.8518

## Sheet: Fig. 2
Fig. 2C
		M-3-P			M-3-Pmut
30 nM		5.35041	5.31777	5.17634	0.906165	0.874361	0.840888
9 nM		10.4175	11.3749	10.3849	0.985041	1.28422	1.10471
3 nM		16.1537	17.0186	16.5698	1.37126	1.31686	1.54533
900 pM		20.5054	20.6768	19.3196	1.56709	1.71124	1.81732
300 pM		18.5553	19.6052	18.8083	1.58069	1.8146	1.93699
90 pM		13.918	14.9025	13.6242	1.59701	1.77924	1.86899
30 pM		9.27516	9.48187	9.45195	1.72484	1.4039	1.74932
9 pM		4.98595	4.8146	5.4728	1.94787	1.47733	1.42566
3 pM		3.04397	3.03581	3.14189	1.77108	1.48277	1.53445
Fig. 2E
	No RNA			M-3-P
beads	1.56	1.64	1.72	27.22	28.6	25.2	anti-HA
beads	90.25	109.97	127.57	1494.37	1472.94	1350.52	anti-FLAG
Fig. 2F
fold change	fold change
	17.44	17.43	14.64
anti-HA	16.56	13.39	10.59
anti-FLAG

## Sheet: Fig. 3
Fig. 3A								Fig. 3B
time (min)	M-3-P	M-3-Pmut	No RNA	M-3-P	M-3-Pmut	No RNA		Time (min)	M-3-P RNA			M-3-P DNA			StayGold-M-3-P pcDNA
0	59	43	51	44	53	62		0:00:30	0.0781241	0.0950715	0.121868	0.0200356	0.023171	0.0360639	0.133575	0.0614925	0.107377
0.5	27911	8666	9455	32918	6590	4418		0:01:00	0.133983	0.13538	0.169107	0.0272848	0.0292377	0.0641016	0.0527762	0.0364498	0.0878029
1	109437	10929	13469	197128	10103	5468		0:01:30	0.209422	0.206625	0.225805	0.0552166	0.067961	0.128806	0.0651576	0.0520648	0.0947544
1.5	199641	12624	16561	391776	12811	6198		0:02:00	0.303985	0.271158	0.277635	0.0899923	0.124524	0.208344	0.0752663	0.0755139	0.129944
2	285810	14174	18928	573135	14621	6815		0:02:30	0.362469	0.350736	0.339004	0.131914	0.177245	0.297869	0.0898059	0.10698	0.180903
2.5	363352	15245	20873	736336	16246	7318		0:03:00	0.43181	0.386943	0.383568	0.159019	0.223325	0.380252	0.0937305	0.120787	0.216269
3	436508	16323	22534	880951	17312	7685		0:03:30	0.473949	0.451908	0.431145	0.211662	0.27937	0.453106	0.120797	0.194932	0.239865
3.5	505368	17244	24107	1008340	18482	7799		0:04:00	0.51285	0.478628	0.476124	0.250299	0.331345	0.514961	0.199058	0.184555	0.304513
4	568906	17800	25355	1116721	18967	8107		0:04:30	0.556829	0.524068	0.507611	0.282003	0.38351	0.573769	0.201992	0.258366	0.343279
4.5	628318	18426	26104	1211654	19883	8510		0:05:00	0.61686	0.562314	0.547685	0.329799	0.433894	0.621305	0.225081	0.270271	0.387542
5	682265	19042	26970	1298421	20395	8572		0:05:30	0.631274	0.595422	0.577518	0.362094	0.484675	0.660699	0.290089	0.307158	0.412895
5.5	735609	19669	27799	1371359	20837	8859		0:06:00	0.659333	0.616014	0.60983	0.392877	0.517663	0.703155	0.331646	0.328305	0.466911
6	781440	20302	28521	1432057	21388	8960		0:06:30	0.700974	0.653142	0.632557	0.422653	0.549289	0.727301	0.277491	0.373776	0.485735
6.5	825418	20345	29423	1486844	21374	9038		0:07:00	0.729822	0.678064	0.662655	0.45924	0.576381	0.746746	0.374468	0.400372	0.51838
7	868032	20986	29667	1536231	21942	9271		0:07:30	0.765015	0.693013	0.692542	0.48263	0.621592	0.782281	0.381176	0.399578	0.540282
7.5	907356	21246	30304	1575991	22281	9306		0:08:00	0.802857	0.709476	0.709794	0.509823	0.649117	0.792204	0.420426	0.446402	0.565132
8	944233	21425	30830	1611916	22437	9491		0:08:30	0.795948	0.744307	0.724877	0.525178	0.690971	0.804167	0.461649	0.483817	0.586203
8.5	982154	21744	31065	1643192	23357	9471		0:09:00	0.815249	0.732646	0.727889	0.551623	0.719985	0.826657	0.495265	0.509743	0.609608
9	1016640	22096	31509	1668223	23155	9336		0:09:30	0.83134	0.777893	0.763074	0.595502	0.740552	0.849648	0.514998	0.563469	0.641994
9.5	1045882	21928	31557	1688355	23592	9474		0:10:00	0.860901	0.757634	0.765106	0.596809	0.807211	0.854684	0.505748	0.572607	0.627646
10	1077412	22115	31616	1709729	23409	9490		0:10:30	0.867581	0.793732	0.777561	0.623657	0.786031	0.867677	0.547865	0.602012	0.65733
10.5	1102179	22541	31922	1726845	23472	9614		0:11:00	0.87886	0.809337	0.798775	0.638885	0.793531	0.880128	0.540615	0.604884	0.651446
11	1130801	22659	31849	1741081	24057	9644		0:11:30	0.912469	0.824006	0.817886	0.647552	0.805212	0.881446	0.643604	0.625989	0.682278
11.5	1155973	22757	32478	1750426	23731	9640		0:12:00	0.908983	0.836578	0.830399	0.680386	0.83893	0.891644	0.652629	0.611076	0.696052
12	1178971	22756	32987	1761511	24234	9802		0:12:30	0.938057	0.81988	0.83586	0.685383	0.844238	0.897862	0.639028	0.650659	0.692671
12.5	1203289	22476	32697	1769663	24194	9632		0:13:00	0.959925	0.873302	0.85582	0.707334	0.86064	0.910155	0.63165	0.658874	0.712088
13	1222511	22595	32617	1777424	24605	10039		0:13:30	0.942404	0.855688	0.858599	0.714076	0.883038	0.907949	0.619964	0.660146	0.715486
13.5	1245192	22590	32655	1781985	24178	9891		0:14:00	0.971968	0.866205	0.856011	0.733123	0.878637	0.910336	0.629091	0.667459	0.726775
14	1258194	22973	32839	1780706	24384	9868		0:14:30	0.976684	0.874023	0.862104	0.748817	0.882962	0.910286	0.687179	0.689621	0.738063
14.5	1275288	23017	33322	1785573	24321	9806		0:15:00	0.972736	0.905376	0.887523	0.755372	0.905562	0.912604	0.725081	0.699098	0.742103
15	1293482	23114	33443	1788928	24527	9938		0:15:30	0.985851	0.898542	0.897156	0.771397	0.883474	0.927444	0.750799	0.740266	0.747589
15.5	1307910	22927	33039	1788642	24557	9805		0:16:00	0.992307	0.914672	0.897632	0.775553	0.908227	0.92708	0.7485	0.741689	0.757355
16	1324117	23221	32987	1790686	24607	9753		0:16:30	1.01031	0.90262	0.898428	0.803457	0.900726	0.935488	0.744492	0.755385	0.774175
16.5	1336845	22977	32711	1769039	24858	9664		0:17:00	0.999746	0.909213	0.904471	0.807713	0.928405	0.929914	0.758472	0.76127	0.74363
17	1349612	22933	32979	1769219	24529	9910		0:17:30	1.01316	0.907922	0.940961	0.81852	0.912597	0.941225	0.853947	0.777188	0.772661
17.5	1361704	23128	32684	1768364	24496	9881		0:18:00	1.02638	0.956641	0.93349	0.836525	0.931193	0.935945	0.795942	0.761007	0.75831
18	1371416	22726	33302	1767989	24425	10008		0:18:30	1.02475	0.938353	0.941729	0.851077	0.917887	0.952556	0.831708	0.80596	0.785265
18.5	1385375	22844	32604	1761074	24379	9888		0:19:00	1.01977	0.952417	0.934728	0.849756	0.94176	0.953184	0.840469	0.789894	0.794363
19	1395731	22839	32839	1763053	24205	9928		0:19:30	1.02077	0.953209	0.947746	0.863189	0.936305	0.956928	0.87109	0.808426	0.809249
19.5	1407282	22736	32839	1747467	24606	9744		0:20:00	1.00052	0.95863	0.938495	0.887202	0.947579	0.946417	0.877864	0.824086	0.813376
20	1413847	22232	32885	1743678	24712	9718		0:20:30	0.989854	0.976378	0.952709	0.884677	0.935994	0.949045	0.834465	0.873646	0.804558
20.5	1421684	22394	32684	1737465	24543	9738		0:21:00	1.01907	0.970492	0.952316	0.889073	0.951583	0.951851	0.916753	0.863252	0.822738
21	1430010	22667	32125	1737209	24480	10007		0:21:30	1.01985	0.970725	0.95617	0.899773	0.95559	0.951456	0.923223	0.874125	0.827128
21.5	1436798	22545	32393	1730098	24310	9920		0:22:00	1.00772	0.978748	0.961487	0.902131	0.964466	0.95851	0.92428	0.855024	0.837845
22	1445692	22495	32047	1726655	24325	9916		0:22:30	1.00708	0.969542	0.972731	0.90215	0.951092	0.951755	0.958905	0.894031	0.83643
22.5	1452288	22284	32228	1717814	23995	9757		0:23:00	0.987149	0.983516	0.976545	0.911721	0.947815	0.96777	0.966402	0.91564	0.872675
23	1455391	22193	31861	1716078	24011	9787		0:23:30	0.984921	0.998614	0.989796	0.900206	0.966454	0.955859	0.945242	0.943417	0.853375
23.5	1460931	22166	31884	1710500	24432	9814		0:24:00	0.989751	0.996309	0.987048	0.900625	0.952983	0.95439	0.920532	0.93344	0.84976
24	1466308	22062	31562	1705675	24122	9598		0:24:30	0.971	0.987584	0.969919	0.91055	0.966189	0.963288	0.885951	0.916663	0.875184
24.5	1470689	21878	31795	1699993	23810	10036		0:25:00	0.959641	1.00019	0.997177	0.929174	0.960439	0.963483	0.966252	0.940061	0.854987
25	1476489	21916	31304	1695636	23798	9601		0:25:30	0.965445	0.994165	0.985071	0.923911	0.954342	0.959371	0.941894	0.992379	0.885321
25.5	1476128	21696	31386	1692029	23875	9631		0:26:00	0.938218	1.04751	0.972281	0.929325	0.958031	0.975639	0.908097	0.996774	0.868092
26	1480428	21964	30963	1685472	23953	9821		0:26:30	0.95247	1.00546	0.998667	0.933279	0.964162	0.962981	0.9683	0.987662	0.883322
26.5	1480738	21698	30880	1679545	23452	9742		0:27:00	0.916408	1.03585	1.00202	0.948136	0.9608	0.9656	1.02351	0.951036	0.874997
27	1484696	21464	31015	1677820	23669	9665		0:27:30	0.896287	1.00634	1.00013	1.02101	0.957655	0.977893	0.930689	0.971853	0.876848
27.5	1487403	21220	30822	1673699	23314	9738		0:28:00	0.932278	1.03643	1.00121	0.963412	0.965783	0.970692	1.01559	0.968874	0.901383
28	1491042	21282	30458	1665261	23272	9818		0:28:30	0.93565	1.01324	1.00205	0.96511	0.950058	0.97594	0.961429	0.98653	0.903761
28.5	1493698	21120	30504	1661496	23625	9638		0:29:00	0.926992	1.02376	1.00545	0.974606	0.97485	0.971164	0.985544	0.970791	0.912126
29	1493666	21225	30403	1657615	23385	9722		0:29:30	0.930108	1.03145	0.995453	0.960655	0.967701	0.977131	0.98665	0.968527	0.9054
29.5	1494891	21134	30022	1651116	23181	9719		0:30:00	0.9313	1.01839	1.01581	0.962403	0.959401	0.976145	1.04394	0.979498	0.934619
30	1493774	20961	30122	1644530	22991	9724		0:30:30	0.943437	1.03225	1.00413	0.999245	0.963197	0.974186	1.04704	0.999747	0.916769
30.5	1499165	21040	29602	1644487	22952	9713		0:31:00	0.939454	1.01396	1.0037	0.974722	0.984927	0.988302	1.01231	0.995543	0.929299
31	1496887	20607	29559	1636384	22861	9665		0:31:30	0.965396	1.0335	1.01752	0.982877	0.992066	0.97948	0.994014	0.96321	0.936176
31.5	1496740	20697	29783	1630249	22965	9748		0:32:00	0.966191	1.01815	1.00359	0.994563	0.990991	0.981717	1.04086	1.0401	0.958294
32	1498728	20872	29682	1627959	22904	9365		0:32:30	0.986043	1.00234	0.990354	0.986936	0.986104	0.984752	1.06127	0.992762	0.972406
32.5	1503278	20638	29145	1623710	22654	9466		0:33:00	0.97351	0.997111	1.00126	0.999699	0.994157	0.981902	1.05126	1.00586	0.96652
33	1498360	20208	29484	1617988	22534	9461		0:33:30	0.994197	1.04324	0.984475	1.00081	0.995708	0.993841	1.03588	1.03449	0.962177
33.5	1501773	20684	28989	1612951	22246	9449		0:34:00	1.00223	0.991953	0.986177	0.998021	0.985374	0.994501	1.00491	1.03754	0.961169
34	1500606	20047	28816	1607909	22602	9423		0:34:30	0.973287	0.984988	0.98389	0.994493	0.994082	0.982048	0.966397	0.993021	0.96429
34.5	1502483	20167	28584	1603782	22353	9487		0:35:00	1	1	1	1	1	1	1	1	1
35	1501245	19974	28583	1595942	22090	9554
35.5	1498599	19664	28530	1592680	22550	9372
36	1496535	19713	28317	1585681	22064	9498
36.5	1497136	19413	27928	1581125	21921	9403
37	1493874	19769	28011	1578764	22312	9442
37.5	1494017	19438	27711	1573772	21658	9534
38	1494540	19717	27642	1566935	21607	9306
38.5	1494571	19410	27454	1561531	21573	9435
39	1489881	19211	27549	1557156	21731	9241
39.5	1488695	19139	27072	1548375	21260	9321
40	1488444	18874	27155	1546163	21562	9438
40.5	1483483	18607	26815	1541349	20994	9117
41	1480339	18638	26618	1535507	21031	9166
41.5	1477144	18488	26518	1528919	21034	9353
42	1475984	18539	26481	1522452	20679	9245
42.5	1476173	18325	26426	1514677	20870	9302
43	1474616	18318	26202	1508069	20710	9391
43.5	1472716	18250	25967	1503919	20233	9158
44	1470857	17941	25419	1500262	20629	9100
44.5	1468276	18092	25592	1493094	20361	9260
45	1462346	17602	25703	1487418	20474	9361
45.5	1462238	17471	25233	1484449	20327	9224
46	1462520	17750	25394	1479725	20137	9161
46.5	1458903	17583	25252	1475905	20377	9323
47	1454044	17505	24934	1470333	19902	9176
47.5	1452280	17386	25258	1461291	20170	8976
48	1447537	17354	24888	1453335	19812	9055
48.5	1447539	17041	24758	1449325	19745	9259
49	1444008	17310	24580	1446352	19677	9167
49.5	1443902	17067	24406	1440650	19586	9074
50	1435000	16935	23988	1437606	19623	9183
50.5	1436582	16795	24096	1432139	19441	9132
51	1435085	17090	23846	1425256	19417	8934
51.5	1430052	16860	23595	1421565	19265	8975
52	1428808	16778	23573	1416877	19019	8923
52.5	1424368	16537	23822	1414024	19280	8889
53	1421893	16332	23539	1414024	19165	8898
53.5	1420051	16197	23450	1400879	18860	8865
54	1415647	16457	22946	1397514	18855	8598
54.5	1412201	16058	23046	1393565	18397	9049
55	1410286	16286	22922	1388485	18709	8741
55.5	1403623	16206	22829	1382884	18926	9068
56	1402570	15925	22519	1376570	18409	8877
56.5	1400612	16013	22798	1376419	18456	9008
57	1397388	15875	22824	1367200	18433	8749
57.5	1395171	15745	22538	1362223	18149	8755
58	1388320	15904	22396	1358865	18319	8745
58.5	1388466	15499	21988	1354507	18150	8891
59	1383963	15520	22351	1348052	18165	8754
59.5	1379192	15511	21851	1346498	17813	8806
60	1376746	15282	21781	1342886	18034	8721

## Sheet: Fig. 4
Fig. 4B
M-3-Pmut	1/12 MS2-PP712x	MS2-PP712x	M-3-P
2.01105	3.83978	26.1602	37.0166
1.47514	2.8453	24.7514	35.9116
0.698895	5.41437	6.9337	62.7072
0.513812	4.58563	6.74033	54.4199
1.30663	10.9116	14.6685	85.3591
1.17127	11.2431	16.8232	97.2376
3.04035	7.15865	32.8911	111.388
4.09066	5.00276	51.1332	101.437
2.15865	15.4782	62.7418	97.2913
0.450525	7.76672	32.3383	109.453
0.478165	5.41736	50.304	100.055
0.428413	16.8878	59.7015	94.5274
Fig. 4D
no hairpin	M-3-Pmut	M-0-P	M-3-P	M-7-P	M-11-P
-894	-273	25000	28300	3440	6250
254	523	26700	44500	6000	5720
-57.4	57	22500	16600	2300	4080
365	429	35000	36800	5800	5550
-331	2800	12100	13000	2460	2600
-1400	209	20300	21700	4660	2180
Fig. 4E
M-3-Pmut	M-0-P	M-3-P	M-7-P	M-11-P
0.00785	196	222	27	49
4.11	209	349	47.1	44.9
0.311	123	90.7	12.5	22.2
2.34	191	201	31.7	30.3
18	77.9	83.3	15.8	16.7
1.34	130	140	29.9	14
Fig. 4G
	Yellow												Red
M-3-Pmut	1.87821	1.70652	5.06158	4.83108	5.57656	4.65541	1.1206	1.18717	1.09048	0.879032		1.50262	1.38095	4.09817	3.49028	0.541985	0.512195	1.03553	1.05714	1.05714	0.98995	1.00541
M-3-P	11.7949	10.4891	20.5665	19.482	17.6938	13.4177	5.62814	6.04278	9.19048	8.3871		9.00524	8.31169	16.0959	15.4555	4.12214	4.00697	9.84772	10.0476	10.0476	5.77889	6.75676
M-5-P	17.6923	16.4674	26.2315	24.8874	21.5501	16.315	12.8643	14.492	14.4762	12.7016		13.1937	12.5108	21.2329	20.0614	4.31298	4.14634	19.797	20.2381	20.2381	10.1508	10.6486
M-7-P	6.11538	5.65217	11.7488	11.1374	12.4008	9.73277	5.9799	6.41711	7.85714	6.6129		5.70681	5.54113	13.1279	12.0778	3.17939	3.00348	9.44162	10	10	6.38191	6.7027
M-11-P	9.10256	8.26087	22.1675	20.2703	25.7089	19.4093	9.09548	10.2674	10.2381	8.99194		7.59162	6.9697	21.0046	19.0379	7.21374	6.55052	11.7766	12.6667	12.6667	7.73869	8.27027
Fig. 4H
wavelength (nm)	Yellow - RNA			Yellow + RNA				wavelength (nm)	Red- RNA			Red +RNA
398	10	10	6	658	558	664		398	9	6	8	443	472	452
413	26	36	38	4382	3738	4428		413	38	35	44	3103	3389	3118
428	88	100	115	14308	12228	14599		428	125	107	108	10168	10947	10035
443	126	140	159	23052	19644	23286		443	209	169	142	16117	17511	16070
458	147	173	176	25977	22518	26851		458	223	201	193	18516	20305	18599
473	135	146	141	22269	18887	22475		473	206	173	174	15751	17101	15602
488	117	105	113	17074	14645	17332		488	142	129	130	12047	13102	11993
503	88	103	95	14446	12431	14806		503	105	96	95	8635	9487	8728
518	148	177	173	24693	21274	25004		518	76	72	58	5167	5648	5167
533	316	346	362	53292	45782	54175		533	74	67	53	3526	3726	3544
548	280	304	329	48051	41195	48821		548	67	50	41	2307	2553	2389
563	185	171	202	29131	24868	29372		563	57	37	35	2455	2661	2409
578	106	134	119	18888	15809	19107		578	56	76	57	5985	6620	5900
593	80	98	87	13926	12051	14423		593	82	71	72	9115	10001	9192
608	60	62	57	8611	7313	8651		608	96	90	90	11032	11772	10874
623	35	21	35	3977	3412	4041		623	55	80	73	8779	9471	8779
638	12	34	42	2763	2342	2916		638	51	47	44	7614	8139	7587
653	26	22	17	1912	1515	1905		653	45	33	54	6055	6816	6132

## Sheet: Fig. 5
Fig. 5C
GFP			GFP-M-3-P
8350000	8030000	8610000	49100000	48900000	54800000

## Sheet: Fig. 6
Fig. 6B
GFP			GFP-M3P
5620	9520	93400	188000	505000	304000
Fig. 6D
BFP-M3Pmut			BFP-M3P
370	510	780	4100	2000	1800

## Sheet: Supp. Fig. 1
Supp. Fig 1B
	- SmBiTultra						- LgBiT						+ SmBiTultra						+ LgBiT
retic only	-293	2680	-369	13000	7380	3740	2610	4520	1250	4290	5210	1750	50100	64200	53800	114000	132000	101000	3520000	3830000	4500000	19800000	21400000	20900000
SmBiT high	798000	1170000	16000000	18500000	1630000	4710000	549000	1010000	13400000	17900000	967000	4600000	56000000	166000000	16800000	34600000	4680000	174000000	19900000	53400000	75700000	137000000	10200000	93100000
3x SmBiT high	3490000	7780000	25600000	39900000	3130000	13000000	3070000	6480000	12100000	24700000	1530000	9090000	12100000	175000000	7120000	89100000	2940000	178000000	58800000	154000000	66900000	154000000	16800000	167000000
SmBiT low	54800	98200	68500	118000	40600	89100	48300	91500	57400	120000	36100	85700	12500000	144000000	5730000	59700000	4280000	146000000	13700000	40400000	11600000	40400000	7760000	35200000
3x SmBiT low	76500	110000	70400	127000	55500	108000	75800	93700	62400	120000	59400	97500	22900000	159000000	5830000	86100000	5410000	126000000	17900000	31700000	13500000	46700000	14600000	36800000
Supp. Fig 1C
	+ SmBiT			+ LgBiT
SmBiT high	112.55	1.49	28.19	47.07	6.81	18.56
3x SmBiT high	16.61	1.47	11.23	22.26	6	17.32
SmBiT low	1023.65	350.68	1158.22	387.05	293.31	352.35
3x SmBiT low	975.32	465.37	800.83	292.69	329.57	327.34

## Sheet: Supp. Fig. 2
Supp. Fig. 2B
[pg]	M-0-P			M-1-P			M-3-P			M-5-P			M-7-P			M-9-P			M-11-P			M-21-P
200	55.9636	61.5978		52.1742	56.7681		40.0503	33.4002		33.8907	27.7352		40.0359	26.1534		28.8198	18.7753		2.79097	1.50065		5.90157	4.54847
50	57.5914	75.7341		31.3916	31.3387		54.4232	50.4692		47.1425	45.0534		50.6233	39.4615		47.5976	34.6911		4.92216	3.20776		17.5286	12.8466
25	48.292	48.5841		21.0355	21.349		90.2399	62.7378		71.8537	52.2701		37.7547	40.5544		37.0897	40.5593		13.223	13.857		27.4783	31.1738
10	22.5074	22.5427		8.68125	11.4123		47.8259	44.8832		46.858	45.6715		22.8508	17.821		23.5723	15.6667		11.1574	1.44864		21.9874	5.80158
1	2.95967	4.14033		1.98033	2.67677		11.8907	11.2733		13.0879	11.5287		7.65438	3.53404		8.17853	5.30597		3.94998	2.31109		6.90505	4.72359

## Sheet: Supp. Fig. 3
[pg]	MS2		PP7		M-3-Pmut
200	-0.481473	-0.171627	-1.65613	-0.492788	1.11793	0.875745
50	-0.18193	-0.0096	-0.6508	-1.3816	1.07138	0.893003
25	0.476455	0.156262	-0.0729289	-0.145564	0.574834	1.00863
10	0.220423	-1.13032	-0.34015	-0.165059	0.70828	1.14324
1	-0.94498	1.10107	-0.413171	0.96079	1.03724	0.720427

## Sheet: Supp. Fig. 4
Supp. Fig. 4B
[pg]		M6-3-P8		M7-3-P8		M8-3-P8		M6-3-P6		M6-3-P7		M6-3-P9		M6-3-P10
200		40.0503	33.4002	58.2483	60.4727	73.7384	78.3366	58.7184	59.6496	52.6929	54.9241	26.0988	26.5725	17.1865	17.0372
50		54.4232	50.4692	69.5543	71.8023	69.7323	69.3871	66.4569	65.5504	72.7767	73.3736	48.6176	48.9253	38.8633	38.8248
25		90.2399	62.7378	51.7365	53.0592	45.1147	45.8555	57.6656	57.547	73.2224	73.3057	49.6959	49.3777	46.5668	46.0017
10		47.8259	44.8832	25.3431	25.845	19.4853	18.0691	33.852	33.1649	58.7209	59.2613	32.8879	31.6163	28.7157	27.5819
1		11.8907	11.2733	3.3118	5.68927	4.34337	4.24233	4.79128	6.64546	10.9031	13.5225	3.88541	6.47098	4.25374	5.55563

[truncated: 5 more sheets: Supp. Fig. 5, Supp. Fig. 6, Supp. Fig. 9, Supp. Fig. 10, Supp. Fig. 13]
